# Supplementary material for: BMP-2 gene delivery in cell-loaded and cell-free constructs for bone regeneration
Source: PLoS One. 2019 Jul 31;14(7):e0220028. doi: 10.1371/journal.pone.0220028 (PMC6668905; doi:10.1371/journal.pone.0220028)
Supplement: S1 Data — (XLSX) [file pone.0220028.s001.xlsx]

## Sheet: exp1
		m1	m2	m3	m4
	d1	1000	750	1000	1000
	d2	1500	1750	1500	1750
	d3	2500	2000	2000	2250
	d7	3000	3000	2500	3000
	d14	3500	3500	3000	3000
								day	mean (% release)	sd
								0	0	0
	d1	20	15	20	20			1	18.75	2.5
	d2	30	35	30	35			2	32.5	2.88675
	d3	50	40	40	45			3	43.75	4.78714
	d7	60	60	50	60			7	57.5	5
	d14	70	70	60	60			14	65	5.7735

## Sheet: exp2
		m1	m2	m3	m4
	d1	750	1250	1000	750
	d2	1000	1750	1750	1750
	d3	2000	2250	2250	2250
	d7	3500	3500	2750	2750
	d14	3500	3500	2750	3000
							day	mean (%)	stdev
							0	0	0
	d1	15	25	20	15		1	18.75	4.78714
	d2	20	35	35	35		2	31.25	7.5
	d3	40	45	45	45		3	43.75	2.5
	d7	70	70	55	55		7	62.5	8.66025
	d14	70	70	55	60		14	63.75	7.5
