# Supplementary material for: BMP-2 gene delivery in cell-loaded and cell-free constructs for bone regeneration
Source: PLoS One. 2019 Jul 31;14(7):e0220028. doi: 10.1371/journal.pone.0220028 (PMC6668905; doi:10.1371/journal.pone.0220028)
Supplement: S2 Data — (XLSX) [file pone.0220028.s002.xlsx]

## Sheet: exp1
Plate:	bmp 2 plaat 2 15 min
	Temperature(¡C)
	37	1.1901	0.66	0.4535	0.4056	0.2954	0.27	0.25	0.2538	0.2476						pg/ml	OD		OD	pg/ml
																2000	1.1901		1.1901	2000
																1000	0.66		0.66	1000
		0.7348	0.6071	0.532	0.576	0.2981	0.2994	0.2348	0.2207							500	0.4535		0.4535	500
		0.5959	0.7252	0.4833	0.4914	0.3767	0.3215	0.2355	0.2397							250	0.4056		0.4056	250
		0.5418	0.6426	0.4944	0.3989	0.373	0.3226	0.2142	0.2172							125	0.2954		0.2954	125
		0.4288	0.6068	0.5852	0.4316	0.3023	0.3277	0.282	0.2334							67	0.27		0.27	67
																33	0.25		0.25	33
																15	0.2538		0.2538	15
		= 2144,9x - 516,15			2144.9	516.15										0	0.2476		0.2476	0
		2036.5	899.484	456.562	353.821	117.453	62.973	20.075	28.2256	14.9272
		1059.92	786.019	624.937	719.312	123.245	126.033	0	0
		761.996	1039.33	520.48	537.854	291.834	173.435	0	0
		645.957	862.163	544.289	339.451	283.898	175.795	0	0
		403.583	785.375	739.045	409.589	132.253	186.734	0	0
		a	a	b	b	c	c	d	d
devided by 800 to make is ng/ml	d1	1.3249	0.982523	0.781171	0.89914	0.154056	0.157541	0	0
	d2	0.952495	1.29916	0.6506	0.672317	0.364792	0.216794	0	0
	d3	0.807446	1.0777	0.680361	0.424313	0.354872	0.219743	0	0
	d4	0.504479	0.981719	0.923807	0.511986	0.165317	0.233417	0	0
	mean	MSC BMP2	Fb BMP2	MSC control	Fb Control		stdev	MSC BMP2	Fb BMP2	MSC control	Fb Control
	d1	1.15371	0.840156	0.155799	0		d1	0.242099	0.083417	0.00246459	0
	d2	1.12583	0.661459	0.290793	0		d2	0.245132	0.0153563	0.10465	0
	d3	0.942575	0.552337	0.287308	0		d3	0.191101	0.181053	0.0955504	0
	d4	0.743099	0.717896	0.199367	0		d4	0.33746	0.291201	0.0481544	0
		MSC BMP2	Fb BMP2	MSC control	Fb Control
	d1	1.15371	0.840156	0.155799	0
	d2	1.12583	0.661459	0.290793	0
	d3	0.942575	0.552337	0.287308	0
	d4	0.743099	0.717896	0.199367	0
		MSC BMP2	Fb BMP2	MSC control	Fb Control
	BMP production ng/ml	0.991304	0.692962	0.233317	0
	stdev	0.114702	0.145304	0.0769528	0
		MSC control	Fb Control	MSC BMP2	Fb BMP2
	BMP production ng/ml	0.233317	0	0.991304	0.692962
		0.0769528	0	0.114702	0.145304

## Sheet: exp2
~End
Plate:	2 pt1 25 min
	Temperature(¡C)																	pg/ml	OD			OD	pg/ml
	37	1.1412	0.8789	0.617	0.4624	0.3266	0.2965	0.3054	0.2986	0.2833								2000	1.1412	1.192		1.1412	2000
		1.192	0.9952	0.6481	0.4526	0.3608	0.2997	0.2951	0.2919	0.2793								1000	0.8789	0.9952		0.8789	1000
		0.4781	0.6279	0.4121	0.428	0.3851	0.3149	0.328	0.3508									500	0.617	0.6481		0.617	500
		0.5629	0.5734	0.461	0.4581	0.361	0.3581	0.3468	0.3405									250	0.4624	0.4526		0.4624	250
		0.6208	0.6196	0.5018	0.4447	0.3944	0.3939	0.3853	0.4049									125	0.3266	0.3608		0.3266	125
		0.5642	0.5917	0.5641	0.689	0.384	0.4018	0.3968	0.3398									67	0.2965	0.2997		0.2965	67
																		33	0.3054	0.2951		0.3054	33
																		15	0.2986	0.2919		0.2986	15
																		0	0.2833	0.2793		0.2833	0
		y = 2291.2x2 - 1111.4x + 264.53
		1979.78	1057.26	450.671	240.121	145.523	135.995	138.38	136.525	133.127
		2194.89	1427.39	506.258	230.465	161.386	136.811	135.653	134.905	132.415
		256.507	469.649	195.229	208.167	175.914	141.326	146.067	156.193
		364.536	380.205	238.715	235.83	161.494	159.939	154.244	151.324
		457.226	455.149	283.381	223.002	182.19	181.842	176.045	189.752
		366.449	408.721	366.301	586.107	175.198	187.467	183.874	151.01
		1.1412	0.8789	0.617	0.4624	0.3266	0.2965	0.3054	0.2986	0.2833
		1.192	0.9952	0.6481	0.4526	0.3608	0.2997	0.2951	0.2919	0.2793
		0.4781	0.6279	0.4121	0.428	0.3851	0.3149	0.328	0.3508
		0.5629	0.5734	0.461	0.4581	0.361	0.3581	0.3468	0.3405
		0.6208	0.6196	0.5018	0.4447	0.3944	0.3939	0.3853	0.4049
		0.5642	0.5917	0.5641	0.689	0.384	0.4018	0.3968	0.3398
		ijk	ijk	ijk	ijk	ijk	ijk	ijk	ijk	ijk
		ijk	ijk	ijk	ijk	ijk	ijk	ijk	ijk	ijk
		a1	a1	b1	b1	c1	c1	d1	d1
		a2	a2	b2	b2	c2	c2	d2	d2
		a3	a3	b3	b3	c3	c3	d3	d3
		a4	a4	b4	b4	c4	c4	d4	d4
		0.907695		0.504245		0.198275		0.188913
		0.930926		0.593181		0.200896		0.19098
		1.14047		0.632979		0.22752		0.228623
		0.968962		1.19051		0.226665		0.209303
		msc bmp2		fb bmp2		msc co		fb co
	mean	0.987013		0.730229		0.213339		0.204454
	stdev	0.105375		0.311538		0.0159211		0.0185358
